# Supplementary material for: Experiences of Female Rugby Union Players and Practitioners in Rehabilitation Following a Shoulder Injury
Source: Sports (Basel). 2025 May 28;13(6):166. doi: 10.3390/sports13060166 (PMC12196548; doi:10.3390/sports13060166)
Supplement: Supplementary file 1 [file sports-13-00166-s001.zip]

Archive with 1 entries (1 files):
- sports-3598106-supplementary.xlsx
