# Supplementary material for: Experiences of Female Rugby Union Players and Practitioners in Rehabilitation Following a Shoulder Injury
Source: Sports (Basel). 2025 May 28;13(6):166. doi: 10.3390/sports13060166 (PMC12196548; doi:10.3390/sports13060166)
Supplement: Supplementary file 1 [file sports-13-00166-s001.zip › sports-3598106-supplementary.xlsx]

## Sheet: Initial themes
	Emerging Themes	Sub themes
	Testing	Not clear on what to test/baseline		Preparation for testing		"good" Testing		Conflict between test and Sx		Testing reasoning		Outcome of testing
	Relationships	Not telling medics and playing on		Communication		Not feeling heard/Forgotten		MDT		Club and country		Resources		Losing idenitity/team connection
	Strength	Training competency		Modified gym		S&C Relationship		Fatigue		Resources		Strength and contact		Body Dismorphia
	Rehab	Rehab		Pain in rehab		Pain referred		Managing pain		Club vs country		Tackling
	Confidence	Tackle confidence		Not feeling right/Avoiding		Reassurance		Testing Confidence		Reflections
	End Stage	Male comparison		Contact prep		Difference btw matches and training		Tackle technique		RTP
	Misc	Pitch surface		The female athlete/Menstrual cycle
	Strapping	Strapping to help Sxs		Strapping as a fall back mechanism		Strapping for confidence		Strapping as a habit

## Sheet: Final themes
Growth of womens game: How women's game has increased at a quick trajectory. There is still resources lagging (Staff/pitches) and players not having time or ability to develop strength and tackle technique. Does this leave them vunerable for injuries and how this impacts their return to play	Tackle technique: Collision hits are going to become bigger but there is still an issue around players getting fundamental basics correct of the tackle technique and being fit enough to complete it. Is this going to increase their injury risk	I think the growth of the game is gonna be fascinating because you've probably learned some lessons. Well, you could probably predict the trajectory that it's gonna go on like this. They're gonna only gonna want the game to go faster. Want collisions to be harder...More collision events. you know, if the game becomes more structured, more collision events, what impact that has on shoulders, etc.?…	Practitioner- Participant 12
		We can't just get away with having young girls come through and just be like, Okay, well, they can tackle that’s fine, let's say, well, what does that look like? Is it a good tackle? Are they actually tackling correctly? Its from a health standpoint	Practitioner- Participant 15
		as they fatigue I think the tackle technique deteriorates. So that's like a fitness thing	Practitioner- Participant 20
	Strength training: Players don't have the time due to the lack of funding and juggling other commitments such as uni or work to commit to their strength work. Clubs lack resources around strength development, national team assisting with creating a shared curriculum to help with the growth of the game and trying to bulletproof players which should help create consistency across the pathway	"I can't really make my club gym sessions because I am in uni….I sometimes skip, skip some of the upper body stuff, because just because I got I don't have the time."	Practitioner- Participant 15
		"I know that it's going to fatigue quicker…. I know that on my right, I can whack out higher reps and higher weight. But on my left I know that I'm struggling. If I'm using the same weight…..still I wouldn't flag it as a major thing. It's just kind of like. Oh, well, it's just a little bit weaker"	FG- Participant 7
		"I'd say 80%. Of the girls weren't able to do 3 sets of 12 push ups on the floor and maintain sort of like form and scap control throughout, which is like. You know it’s a big work on."	Practitioner- Participant 13
		We are working hard on is building resource for those clubs to help them sell that to the girls to direct clubs as well like in terms of the curriculum we've got around physical development like, actually could be used every club and could be drip fed into every club....2 sides to it around performance and development, a lot of it sits in development space, which is really the the basic strength …	Practioner- Participant 12
	Pitch surfaces: Due to lack of resources and professionalism of the game, playing on artifical pitches, ?increasing injury risk	"Women have been pushed onto different pitches. They haven't been on the best pitch, and I think that does add to a lot of injuries. Like harder pitches generally, or you're going to get injuries, not your shoulders, knees as well like the whole injury risk goes up, and I don't think it's actually thought about enough throughout the game"	FG- Participant 6
		"I also wonder about the surfaces, because it seems to be a lot more artificial surfaces in the women's game"	Practitioner- Participant 16
	Staff turnover: Lack of resources/funding and not seen as a job for practitioners to aspire to, creates a high turnover of staff and players are not getting consistency in care	I sort of got passed over to someone else who didn't really know anything about me or my shoulder// there was like a bit of time where I didn't really have any one. I was just sort of doing my own thing.	1:1 Athlete, Participant 1
		Like every single camp, we had a different physio. So I was continuously having these problems with my shoulder. But I was never seeing and like the same person, no continuity.	1:1 Athlete, Participant 3
Different viewpoints between athletes and practitioners: Athletes and practitioners experiencing the same event but having a different prespective, how there is a disconnect which can lead to miscommunication and not trusting one another which can impact return to play and longer term injury management	Towards injury Reporting: Athlete: Feeling like they haven't been heard and lack of clarity over their injury diagnosis and not feeling valued. Not being able to trust practitioners	I was a bit frustrated about how I felt like there was something wrong, and I was being told that there wasn't anything wrong. and I was like, but I know there is, cause I don't feel like safe or confident when I'm like playing./I know it's not right. So I guess I felt a bit like, like, Yeah, maybe not. Listen too fully with that.	1:1 Athlete, Participant 1
		you trust the professionals. But if actually, you probably need to question things a bit more than I maybe did question at the time.	1:1 Athlete, Participant 4
		lot of things that weren't communicated to me like I find out, like 16 weeks, I'd actually broken it in two places instead of one.	1:1 Athlete, Participant 4
		It was quite unclear of like what I was when I would be back and like what I'd acutally done	1:1 Athlete, Participant 1
		I was just so frustrated with the whole situation, because I felt like I was getting so many mixed opinions from everyone. I didn't know whose opinion to trust, but then I wasn't progressing. And then suddenly I was progressing, and it seemed like because I'd magically had this progression, like my frustrations, were almost just like neglected in the sense so like like. There was no ownership...I…	1:1 Athlete, Participant 4
		" I obviously told the physios then and then they just didn't really seem they were just sort of like, okay, we'll keep an eye on you because it was the end of the season. No one really minded which I was quite shocked about."	1:1 Athlete, Participant 1
	Towards injury Reporting: Practitioner: Trying to get players to trust them that reporting something doesn't lead to being removed. Which differs to players experiences of wanting to be removed but not feeling heard so having to keep getting on with it	"we have a lot of under reporting which leads to then sort of worse issues down the line, because players don't want to be cause. I think you know your report bad shoulder you’ll be taken out of training, and that get gives us, like these situations, where we have a much worse injury, like a neck injury versus just a stinger that you then have to, you know, pull the player off a significant chunk…	Practioner- Participant 13
	Objective testing: Athlete: Feeling the testing procedures they need to complete don't match up with their symptoms and lack relevance to the sport	I'm strong in all my positions. But it doesn't feel strong if that makes sense so like it feels weak. But all the tests and all the things you do oh, strong and strong but your like. But it's sore so like.	1:1 Athlete, Participant 1
		I think something that was really helpful for me coming back was when we like moved away from like the markers in terms of like your strength at 90/90 blah blah blah, and we were more looking at markers in the gym like was, I'd be like left in the same on both sides, and I guess, even like dumbbell bench and things like that, like I think that was something that really helped	1:1 Athlete, Participant 3
		you have to be within 90% of your right hand side…then we got to a point. It was 70%, and that was when I started the return to play because they were like, don't think it's gonna get to that 90%	1:1 Athlete, Participant 4
		We don't have that test that really works. So we don't really know. So I think it for me is a massive understanding piece,	FG- Participant 5
	Objective testing: Practitioner: Aware there is a challenge in testing the shoulder and lack of certainity around testing and issues around access to equipment to test players.	using the objective data from the strength testing to give me confidence. So as a practitioner is the shoulder is there good output from the shoulder? Yes or no? If it's yes. Is the player, happy, yes or no	Practitioner- Participant 20
		it's less validified and probably less unified across the League in terms of what objective markers people use for the upper limb in comparison with the lower limb.	Practitioner- Participant 17
		"It works really well, just have something you can kind of grab and move with. whereas the vald stuff is really good. But obviously it's just like a lot of Kit to move around and set up and stuff. So there's there's sort of plinth tests as such, or like. Simple hand held tests, work really well, or the metronome capacity tests and things like that work really? Well, if you just want to check wher…	Practitioner- Participant 16
Threat to identity: Getting injured and going through the rehab process can have a negative impact on your mental health as well as physical and finding it difficult to know if you will be able to return to rugby or not	Getting on with it: A pressure to continue, threat of missing out on selection and being out again. Just trying to get on with it	I just played on cause I was like, I'm not. Gonna I'm not…....I know it sounds really bad now, but I can’t be out for this again. I’ve been out for so long	1:1 Athlete, Participant 1
		" It was like first session back, and I was just thrown in right at the deep end. Get on with it….as it's your first session back, you kind of want to be eased into it gently. But then I also knew this was my only chance to put my hand up for selection. So I was like, well. I'm being watched 24/ 7. So I just need to get on with it like it was a weird situation in that sense"	1:1 Athlete, Participant 4
	Rehab isolation: Feeling disconnected from the time and isolated. Gone from being in a team environment to working on your own	"I do think that is the challenge when you are injured. You're doing the same gym as everyone else, you're doing conditioning. You're expected to be watching every training session. But then you've got like an hour of rehab a day to do on top of that. And like, I think you're always a busiest when you're you're injured."	1:1 Athlete, Participant 3
		It's quite like lonely. You're doing it all yourself. So it's nice to have like a lot of points of contact with like Physio's, S&Cs. And I did find that really helpful	1:1 Athlete, Participant 2
		I guess it's just it is really isolating, being being injured in a team sport//rather than making me run in my own time, I could run alongside the team, or, like still be at training and still jump in and out. But just being around the team is nice	1:1 Athlete, Participant 1
	Threat of career ending: Athletes feeling as if their career is in jeopdary and might not be able to return to rugby. Feel dehumanised and their injury is defining them	I'll be able to sell the beds to other NHS patients. And I was like, Sell the beds. I was like Jesus. I'm a person here like I was like, this is my career that we're talking about. It's not just like a situation. It's like I might not be able to play Rugby if you screw this up kind of situation	1:1 Athlete, Participant 4
		"I think the physio at the time was just being like trying to give me a picture of, like what the worst case scenario could be. I went home and email British cycling"	1:1 Athlete, Participant 3
		"you should just probably just stop playing Rugby. and I was like, I don't really wanna stop playing Rugby. That's what I wanna do with my life"	1:1 Athlete, Participant 1
		"I definitely feel like it really defined, like a part of like a couple of years in my Rugby career….i felt like it was definitely holding me back"	1:1 Athlete, Participant 3
Return to play: Transitioning from rehab back into the squad	Confidence: Seeing players who have gone through the journey before adds confidence, building up contact work and strapping helps the athlete to feel more confident. Having a collobrative team supporting them	"Being able to speak to someone that had gone through it, and was like someone that like I trusted. And I'd seen her get back to Rugby as well was something that like was really helpful for me, and she kept checking in with me throughout the whole entire journey"	1:1 Athlete, Participant 4
		"she helped me for a lot ,like she still helps me now. I'm like, Well, how did you feel after your first game back? And she was like, blah blah blah. And I was like, Okay, like, that's nice to see that you also felt like that, too. So I was really lucky to have someone like X, because we were very similar like on how we felt."	1:1 Athlete, Participant 2
		"I knew people that he'd operated on that come back. And we're like doing really well. So I was like, if I do need an operation, I want it with him."	1:1 Athlete, Participant 4
		"I definitely feel more like confident when it's strapped. But I do also think strapping can become a bit of a habit"	1:1 Athlete, Participant 4
		"If you've got force, good force production. You can do control contact work, I think. But you can't be put in a chaotic environment if you don't have decent rate of force...in early enough. so falling, rolling, tumbling. mimic patterning, all that kind of stuff you can do pretty early on. And then when you got good strength and stuff, you can actually, you can probably start hitting some bags...…	Practioner- Participant 12
		"It was a really good dynamic like. I was very lucky to have them in my rehab cause it. It just made us so much more smooth, and it was easier for me."	1:1 Athlete, Participant 2
		"I think also utilizing like the coaches and the analysts as well, because I feel like they have a much better gauge of like if someone's tackling properly, if they're unfit, that sort of thing, cause they're watching the footage back. So they can. They can feed back to us if they think they're effective, like at tackling, or if you're getting a player to tackle another player, they can say like …	Practioner- Participant 19
		"we often get as well that some players will feel more comfortable, disclosing more in one environment than another. So in between club and country they might not be as vocal at club, for example, due to different pressures with how they actually feel about return, but because we're not there on the ground, they feel a bit easier to disclose concerns to us that we can then have to work back with …	Practioner- Participant 16
	Lacking confidence: Still feeling there are certain positions that you feel exposed in and lacking confidence going into match play as it differs from training	I struggled sort of being like in a vulnerable position...You can't prepare for every injury on every person, but being sort of in positions that aren't like as strong.	FG- Participant 10
		I did sort of know it wasn't quite right. It just there was that. I'll see that in my brain. Subconsciously I knew that I couldn't. I still couldn't reach really high up and be like pushed out in like vulnerable positions that just didn't feel very strong.	1:1 Athlete, Participant 1
		I think you train with perfect pictures and then in matches it's just like it's messier	1:1 Athlete, Participant 3
		It very much was a confidence thing like I had a very much mental block. I just cause I couldn't really get around like on pitch like I was very all over the place because I was. It was like pretty much my first time playing so like in the drills I was fine, and when it got the pitch I was like, what is going on.	1:1 Athlete, Participant 2
